# Supplementary material for: Effects of artificially introduced Enterococcus faecalis strains in experimental necrotizing enterocolitis
Source: PLoS One. 2019 Nov 1;14(11):e0216762. doi: 10.1371/journal.pone.0216762 (PMC6824573; doi:10.1371/journal.pone.0216762)
Supplement: S1 Data File — (XLSX) [file pone.0216762.s002.xlsx]

## Sheet: S1Data
Isolate #	Colony Size	Hemolysis	Gelatin	Xgal	Kanamycin	Rifaximin	Sugar Fermentation A:Sorb+Man-Ara-; B:Sorb-Man+Ara+
2	Large	Alpha	-	+	Resistant	Sensitive	B
8	Small	Beta	-	-	Sensitive	Sensitive	A
9	Small	Beta	-	-	Sensitive	Sensitive	A
12	Small	Beta	-	-	Sensitive	Sensitive	A
25	Large	Gamma	-	+	Resistant	Sensitive	B
27	Small	Gamma	-	+	Resistant	Sensitive	B
29	Large	Gamma	-	+	Resistant	Sensitive	B
30	Small	Gamma	-	+	Resistant	Sensitive	B
33	Large	Gamma	-	+	Resistant	Sensitive	B
35	Small	Gamma	-	+	Resistant	Sensitive	B
37	Large	Gamma	-	+	Sensitive	Sensitive	B
41	Large	Gamma	-	-	Sensitive	Sensitive	A
42	Small	Beta	+	-	Sensitive	Sensitive	A
47	Large	Alpha	-	+	Resistant	Sensitive	B
49	Small	Beta	+	-	Resistant	Sensitive	A
51	Large	Alpha	-	+	Resistant	Sensitive	B
52	Large	Alpha	-	-	Sensitive	Sensitive	B
53	Large	Alpha	-	-	Sensitive	Sensitive	B
54	Large	Alpha	-	-	Sensitive	Sensitive	B
55	Small	Alpha	-	+	Resistant	Sensitive	B
56	Small	Beta	+	-	Resistant	Sensitive	A
72	Small	Beta	+	-	Resistant	Sensitive	A
74	Large	Alpha	-	+	Resistant	Sensitive	B
76	Large	Alpha	-	+	Resistant	Sensitive	B
78	Large	Alpha	-	+	Resistant	Sensitive	B
79	Small	Beta	+	-	Sensitive	Sensitive	A
80	Large	Alpha	-	+	Resistant	Sensitive	B
81	Large	Alpha	-	+	Resistant	Sensitive	B
82	Large	Alpha	+	-	Sensitive	Sensitive	A
85	Small	Alpha	-	+	Resistant	Sensitive	B
86	Large	Alpha	+	-	Sensitive	Sensitive	A
87	Large	Alpha	+	-	Sensitive	Sensitive	A
89	Large	Alpha	+	-	Sensitive	Sensitive	A
91	Large	Alpha	+	-	Sensitive	Sensitive	A
92	Large	Alpha	+	-	Sensitive	Sensitive	A
93	Large	Alpha	+	-	Sensitive	Sensitive
96	Large	Alpha	+	-	Sensitive	Sensitive	A
98	Small	Alpha	-	+	Resistant	Sensitive	B
100	Small	Alpha	-	+	Resistant	Sensitive	B
101	Large	Alpha	+	-	Sensitive	Sensitive	A
103	Large	?	+	?	?	Sensitive	2A2B
106	Large	Alpha	+	-	Sensitive	Sensitive	A
107	Small	Alpha	-	+	Resistant	Sensitive	B
111	Small	Alpha	-	+	Resistant	Sensitive	B
113	Small	Alpha	-	+	Resistant	Sensitive	B
114	Small	Alpha	-	+	Resistant	Sensitive	B
116	Small	Alpha	-	+	Resistant	Sensitive	B
118	?	Alpha	-	?	?	Sensitive	B
119	Small	Alpha	-	+	Resistant	Sensitive	B
122	Small	Alpha	-	+	Resistant	Sensitive	B
123	Small	Alpha	-	+	Resistant	Sensitive	B
124	Small	Alpha	-	+	Resistant	Sensitive	B
127	Small	Alpha	-	+	Resistant	Sensitive	B
128	Small	Alpha	-	+	Resistant	Sensitive	B
131	Small	Alpha	-	+	Resistant	Sensitive	B
132	Small	Alpha	-	+	Resistant	Sensitive	B
133	Small	Alpha	-	+	Resistant	Sensitive	B
140	Small	Alpha	-	+	Resistant	Sensitive	B
141	Small	Alpha	-	+	Resistant	Sensitive	B
142	Small	Alpha	-	+	Resistant	Sensitive	B
144	Small	Alpha	-	+	Resistant	Sensitive	B
145	Small	Alpha	-	+	Resistant	Sensitive	B
146	Large	Alpha	-	+	Resistant	Sensitive	B
147	Large	Alpha	-	+	Resistant	Sensitive	B
149	Small	?	-	+	Resistant	Sensitive	B
150	Small	?	-	+	Resistant	Sensitive	B
151	Large	?	-	-	Resistant	Sensitive	B
152	Large	?	-	+	Resistant	Sensitive	B
153	Small	Gamma	-	+	Resistant	Sensitive	B
154	Small	Gamma	-	+	Resistant	Sensitive	B
155	Small	Gamma	-	?	?	Sensitive	?
156	Small	Alpha	-	+	Resistant	Sensitive	B
157	Small	?	-	+	Resistant	Sensitive	B
158	Small	?	-	+	Resistant	Sensitive	B
159	?	?	-	?	?	Sensitive	B
161	?	Alpha	-	?	?	Sensitive	B
162	Small	Alpha	-	+	Resistant	Sensitive	B
163	Small	Alpha	-	+	Resistant	Sensitive	B
165	Micro	Alpha	-	-	Sensitive	Sensitive	?
166	Micro	Alpha	-	-	Sensitive	Sensitive	?
171	Large	Alpha	+	+	Sensitive	Sensitive	A
172	Large	Alpha	+	-	Sensitive	Sensitive	A
173	S	?	-	+	Sensitive	Sensitive	B
174	S	?	-	+	Resistant	Sensitive	B
176	S	Alpha	-	+	Resistant	Sensitive	B
178	S	Alpha	-	+	Resistant	Sensitive	B
179	S	Alpha	-	+	Resistant	Sensitive	B
180	S	Alpha	-	+	Resistant	Sensitive	B
182	S	Alpha	-	+	Resistant	Sensitive	B
184	S	Alpha	-	+	Resistant	Sensitive	B
185	S	Alpha	-	+	Resistant	Sensitive	B
186	S	Alpha	-	+	Resistant	Sensitive	B
187	?	Alpha	-	?	?	Sensitive	B
188	S	Alpha	-	+	Resistant	Sensitive	B
189	S	Alpha	-	+	Resistant	Sensitive	B
190	S	Alpha	-	+	Resistant	Sensitive	B
191	S	Alpha	-	+	Resistant	Sensitive	B
192	S	Alpha	-	+	Resistant	Sensitive	B
193	S	Alpha	-	+	Resistant	Sensitive	B
194	S	Alpha	-	+	Resistant	Sensitive	B
195	S	Alpha	-	+	Resistant	Sensitive	B
196	S	Alpha	-	+	Resistant	Sensitive	B
198	Large	Alpha	+	-	Sensitive	Sensitive	A
199	S	Alpha	-	+	Resistant	Sensitive	B
200	S	Alpha	-	+	Resistant	Sensitive	B
201	S	Alpha	-	+	Resistant	Sensitive	B
202	S	Alpha	-	+	Resistant	Sensitive	B
203	S	Alpha	-	+	Resistant	Sensitive	B
204	S	Alpha	-	+	Resistant	Sensitive	B
207	S	Alpha	-	+	Resistant	Sensitive	B
209	S	Alpha	-	+	Resistant	Sensitive	B
210	Large	Alpha	-	-	Sensitive	Sensitive	A
216	Large	Gamma	+	+	Resistant	Sensitive	B
218	S	Gamma	-	+	Resistant	Sensitive	B
224	Large	Gamma	-	-	Sensitive	Sensitive	A
225	S	Gamma	-	+	Resistant	Sensitive	B
228	Large	Alpha	-	-	Sensitive	Sensitive	A
229	Large	?	-	-	Sensitive	Sensitive	A
230	Large	?	-	-	Sensitive	Sensitive	A
233	Small	Alpha	-	+	Resistant	Sensitive	B
234	Small	Alpha	-	+	Resistant	Sensitive	B
235	Large	Gamma	-	-	Sensitive	Sensitive	A
237	Small	Gamma	-	+	Resistant	Sensitive	B
239	Small	Gamma	-	+	Resistant	Sensitive	B
241	Small	Gamma	-	+	Resistant	Sensitive	B
242	Small	Gamma	-	+	Resistant	Sensitive	B
246	Large	Gamma	-	-	Sensitive	Sensitive	A
247	Large	Gamma	-	-	Sensitive	Sensitive	A
249	Small	Alpha	-	+	Sensitive	Sensitive	B
250	Large	?	-	-	Sensitive	Sensitive	A
251	Large	?	-	-	Sensitive	Sensitive	A
255	Large	?	-	-	Sensitive	Sensitive	A
257	Large	Gamma	-	-	Sensitive	Sensitive	A
259	Large	Gamma	-	-	Sensitive	Sensitive	A
261	Large	Alpha	+	-	Sensitive	Sensitive	A
264	Large	Gamma	-	-	Sensitive	Sensitive	A
265	Large	Alpha	-	-	Sensitive	Sensitive	A
266	Large	Gamma	-	-	Sensitive	Sensitive	A
268	Large	Gamma	-	-	Sensitive	Sensitive	A
269	Large	Gamma	+	-	Sensitive	Sensitive	A
270	Large	Gamma	-	-	Sensitive	Sensitive	A
BB23	Large	Gamma	-	+	Sensitive	Resistant	A
BB24	Large	Alpha	+	-	Sensitive	Sensitive	A
BB52	Large	Alpha	+	-	Sensitive	Sensitive	A
BB53	Large	Alpha	+	-	Sensitive	Sensitive	A
BB58	Large	Alpha	+	-	Sensitive	Sensitive	A
BB70	Large	Gamma	-	-	Sensitive	Sensitive	A
