# Supplementary material for: Effects of artificially introduced Enterococcus faecalis strains in experimental necrotizing enterocolitis
Source: PLoS One. 2019 Nov 1;14(11):e0216762. doi: 10.1371/journal.pone.0216762 (PMC6824573; doi:10.1371/journal.pone.0216762)
Supplement: S2 Data File — (XLSX) [file pone.0216762.s003.xlsx]

## Sheet: S2Data
Strain	# Isolates	Size	Hemolysis	Gelatin	Xgal	Kan	Xif	Fermentation	Nf-κB	DNA Group	Biofilm
2	11	Large	Alpha	-	+	Resistant	Sensitive	B	-	A	Moderate
8	3	Small	Beta	-	-	Sensistive	Sensitive	A	-	A	Low
25	3	Large	Gamma	-	+	Resistant	Sensitive	B	+	A	Moderate
27	5	Small	Gamma	-	+	Resistant	Sensitive	B	-	B	High
37	1	Large	Gamma	-	+	Sensistive	Sensitive	B	+	A	Low
42	2	Small	Beta	+	-	Sensistive	Sensitive	A	+	A	Low
49	3	Small	Beta	+	-	Resistant	Sensitive	A	+	B	Low
52	4	Large	Alpha	-	-	Sensistive	Sensitive	B	-	B	High
55	59	Small	Alpha	-	+	Resistant	Sensitive	B	-	B	Moderate
82	14	Large	Alpha	+	-	Sensistive	Sensitive	A	+	A	High
165	2	Small	Alpha	-	-	Sensistive	Sensitive	?	-	B	Low
171	1	Large	Alpha	+	+	Sensistive	Sensitive	A	-	B	Low
216	1	Large	Gamma	+	+	Resistant	Sensitive	B	-	B	Moderate
218	6	Small	Gamma	-	+	Resistant	Sensitive	B	-	B	Low
224	17	Large	Gamma	-	-	Sensistive	Sensitive	A	-	A	Low
249	1	Small	Alpha	-	+	Sensistive	Sensitive	B	-	B	Low
265	1	Large	Alpha	-	-	Sensistive	Sensitive	A	-	A	Low
269	1	Large	Gamma	+	-	Sensistive	Sensitive	A	-	A	Low
BB23	1	Large	Gamma	-	+	Sensistive	Resistant	A	-	A	Low
BB24	4	Large	Beta	+	-	Sensistive	Sensitive	A	-	A	Low
BB70	1	Large	Gamma	-	-	Sensistive	Sensitive	A	-	B	Low
