# Supplementary material for: Effects of artificially introduced Enterococcus faecalis strains in experimental necrotizing enterocolitis
Source: PLoS One. 2019 Nov 1;14(11):e0216762. doi: 10.1371/journal.pone.0216762 (PMC6824573; doi:10.1371/journal.pone.0216762)
Supplement: S3 Data File — (XLSX) [file pone.0216762.s004.xlsx]

## Sheet: S3Data
Experiment	Animal	Treatmet Group ID	Treatment Category	Strain	Culture Media	Treatment CFU/ml	2nd Feed CM?	Absolute CFU	Enterococcus CFU	Relative Abundance (RA) EF	RA Innoculated Strain	NEC Score
PD2	1	FFA	Formula	N/A	N/A	N/A	N	6000	1400	0.233333	N/A	3
	2	FFB	Formula	N/A	N/A	N/A	N	30250	10500	0.347107	N/A	2
	3	FFC	Formula	N/A	N/A	N/A	N	15280500	275500	0.0180295	N/A	3
	4	FFD	Formula	N/A	N/A	N/A	N	707800	22500	0.0317886	N/A	2
	5	FFE	Formula	N/A	N/A	N/A	N	10005800	5600	0.000559675	N/A	3
	6	FFF	Formula	N/A	N/A	N/A	N	5002950	2950	0.000589652	N/A	1
	7	FFG	Formula	N/A	N/A	N/A	N	412900	34500	0.0835553	N/A	0
	8	FFH	Formula	N/A	N/A	N/A	N	39350	18600	0.472681	N/A	2
	9	FFI	Formula	N/A	N/A	N/A	N	8500	100	0.0117647	N/A	1
	10	1A	Enterococcus	8	BHI	10000000	N	5250	200	0.0380952	0	1
	11	1B	Enterococcus	8	BHI	10000000	N	2044000	42500	0.0207926	0	2
	12	1C	Enterococcus	8	BHI	10000000	N	337600	2600	0.00770142	0	0
	13	1D	Enterococcus	8	BHI	10000000	N	1280650	25000	0.0195213	0	3
	14	1E	Enterococcus	8	BHI	10000000	N	1783600	950	0.000532631	0	2
	15	1F	Enterococcus	8	BHI	10000000	N	430000	0	0	N/A	2
	16	1G	Enterococcus	8	BHI	10000000	N	2114000	4000	0.00189215	0	3
	17	1H	Enterococcus	8	BHI	100000000	N	543600	3600	0.00662252	0	0
	18	2A	Enterococcus	8	BHI	100000000	N	10001500	1500	0.000149978	0	1
	19	2B	Enterococcus	8	BHI	100000000	N	1500500	500	0.000333222	0	2
	20	2C	Enterococcus	8	BHI	100000000	N	10000850	850	8.49928e-05	0	1
	21	2D	Enterococcus	8	BHI	100000000	N	10048100	47500	0.00472726	0	1
	22	2E	Enterococcus	8	BHI	100000000	N	5003400	3400	0.000679538	0	1
	23	2F	Enterococcus	8	BHI	100000000	N	4010500	10500	0.00261813	0	2
	24	2G	Enterococcus	8	BHI	100000000	N	89050	34500	0.387423	0	0
	25	3A	Enterococcus	82	BHI	100000000	N	151000	1000	0.00662252	0	2
	26	3B	Enterococcus	82	BHI	100000000	N	0	0	0	N/A	2
	27	3C	Enterococcus	82	BHI	100000000	N	1718600	23600	0.0137321	0	0
	28	3D	Enterococcus	82	BHI	100000000	N	2502000	1850	0.000739408	0	2
	29	3E	Enterococcus	82	BHI	100000000	N	15021500	21500	0.00143128	0	1
	30	3F	Enterococcus	82	BHI	100000000	N	1020450	20450	0.0200402	0	2
	31	4A	Enterococcus	82	BHI	1000000000	N	20210500	210500	0.0104154	0	1
	32	4B	Enterococcus	82	BHI	1000000000	N	55050	0	0	N/A	1
	33	4C	Enterococcus	82	BHI	1000000000	N	1005100	51000	0.0507412	0	2
	34	4D	Enterococcus	82	BHI	1000000000	N	252250	2250	0.00891972	0	2
PD3	35	FFA	Formula	N/A	N/A	N/A	N	1118300	17050	0.0152464	N/A	2
	36	FFB	Formula	N/A	N/A	N/A	N	2851100	1100	0.000385816	N/A	0
	37	FFC	Formula	N/A	N/A	N/A	N	15320000	75000	0.00489556	N/A	1
	38	FFD	Formula	N/A	N/A	N/A	N	17250500	250000	0.0144923	N/A	0
	39	FFE	Formula	N/A	N/A	N/A	N	1501150	350	0.000233155	N/A	0
	40	FFF	Formula	N/A	N/A	N/A	N	10116300	25300	0.00250091	N/A	0
	41	FFG	Formula	N/A	N/A	N/A	N	420900	5300	0.0125921	N/A	1
	42	FFH	Formula	N/A	N/A	N/A	N	2045050	4000	0.00195594	N/A	1
	43	FFI	Formula	N/A	N/A	N/A	N	16155300	250000	0.0154748	N/A	0
	44	1A	Enterococcus	8	LB	1000000000	N	28065000	40000	0.00142526	0	0
	45	1B	Enterococcus	8	LB	1000000000	N	2595300	15250	0.00587601	0	2
	46	1C	Enterococcus	8	LB	1000000000	N	25058500	25000	0.000997665	0	0
	47	1D	Enterococcus	8	LB	1000000000	N	15840000	265000	0.0167298	0	3
	48	1E	Enterococcus	8	LB	1000000000	N	134368000	410000	0.00305132	0	2
	49	1F	Enterococcus	8	LB	1000000000	N	2607000	5000	0.00191791	0	1
	50	2A	Enterococcus	8	LB	10000000000	N	25684000	250000	0.00973369	0	2
	51	2B	Enterococcus	8	LB	10000000000	N	1017550	1000	0.000982753	0	2
	52	2C	Enterococcus	8	LB	10000000000	N	25225000	125000	0.0049554	0	0
	53	2D	Enterococcus	8	LB	10000000000	N	25910000	410000	0.015824	0	3
	54	2E	Enterococcus	8	LB	10000000000	N	25050500	50000	0.00199597	0	1
	55	3A	Enterococcus	8	TSB	1000000000	N	412950	2850	0.00690156	0	1
	56	3B	Enterococcus	8	TSB	1000000000	N	2001350	1350	0.000674545	0	3
	57	3C	Enterococcus	8	TSB	1000000000	N	541400	4350	0.00803472	0	2
	58	3D	Enterococcus	8	TSB	1000000000	N	595200	65000	0.109207	0	0
	59	3E	Enterococcus	8	TSB	1000000000	N	5082500	75000	0.0147565	0	0
	60	3F	Enterococcus	8	TSB	1000000000	N	4031250	30000	0.00744186	0	0
	61	3G	Enterococcus	8	TSB	1000000000	N	17770000	260000	0.0146314	0	0
	62	3H	Enterococcus	8	TSB	1000000000	N	15006250	5000	0.000333195	0	2
	63	4A	Enterococcus	8	FBS	1000000000	N	10541500	303500	0.028791	0	0
	64	4B	Enterococcus	8	FBS	1000000000	N	1035150	30150	0.0291262	0	0
	65	4C	Enterococcus	8	FBS	1000000000	N	420000	30000	0.0714286	0	0
	66	4D	Enterococcus	8	FBS	1000000000	N	2641000	40000	0.0151458	0	2
	67	4E	Enterococcus	8	FBS	1000000000	N	3250000	250000	0.0769231	0	0
	68	4F	Enterococcus	8	FBS	1000000000	N	5001000	1000	0.00019996	0	2
	69	4G	Enterococcus	8	FBS	1000000000	N	6575000	75000	0.0114068	0	1
	70	4H	Enterococcus	8	FBS	1000000000	N	1270000	50000	0.0393701	0	0
PD4	71	FFA	Formula	N/A	N/A	N/A	N	240000	300	0.00125	N/A	1
	72	FFB	Formula	N/A	N/A	N/A	N	305000	850	0.00278689	N/A	0
	73	FFC	Formula	N/A	N/A	N/A	N	2175000	100000	0.045977	N/A	3
	74	FFD	Formula	N/A	N/A	N/A	N	72300	250	0.00345781	N/A	1
	75	FFE	Formula	N/A	N/A	N/A	N	1010000	50	4.9505e-05	N/A	0
	76	FFF	Formula	N/A	N/A	N/A	N	32300	0	0	N/A	1
	77	FFG	Formula	N/A	N/A	N/A	N	1650000	30000	0.0181818	N/A	1
	78	FFH	Formula	N/A	N/A	N/A	N	7700	50	0.00649351	N/A	4
	79	FFI	Formula	N/A	N/A	N/A	N	1225000	60000	0.0489796	N/A	1
	80	FFJ	Formula	N/A	N/A	N/A	N	2075000	40000	0.0192771	N/A	1
	81	FFK	Formula	N/A	N/A	N/A	N	2005000	450	0.000224439	N/A	3
	82	FFL	Formula	N/A	N/A	N/A	N	2315000	80000	0.0345572	N/A	1
	83	FFM	Formula	N/A	N/A	N/A	N	1420000	3750	0.00264085	N/A	0
	84	FFN	Formula	N/A	N/A	N/A	N	275000	0	0	N/A	0
	85	FFO	Formula	N/A	N/A	N/A	N	2575000	20000	0.00776699	N/A	2
	86	1A	Enterococcus	8	LB	1000000000	N	2650	2500	0.943396	0	2
	87	1B	Enterococcus	8	LB	1000000000	N	3500000	250000	0.0714286	0	2
	88	1C	Enterococcus	8	LB	1000000000	N	1400	1150	0.821429	0	2
	89	1D	Enterococcus	8	LB	1000000000	N	420100	175000	0.416567	0	0
	90	1E	Enterococcus	8	LB	1000000000	N	1500	600	0.4	0	3
	91	1F	Enterococcus	8	LB	1000000000	N	7200	3500	0.486111	0	2
	92	1G	Enterococcus	8	LB	1000000000	N	525000	250000	0.47619	0	1
	93	1H	Enterococcus	8	LB	1000000000	N	2400	2300	0.958333	0	2
	94	1I	Enterococcus	8	LB	1000000000	N	15200	12500	0.822368	0	2
	95	1J	Enterococcus	8	LB	1000000000	N	1400	1200	0.857143	0	1
	96	1K	Enterococcus	8	LB	1000000000	N	1150000	250000	0.217391	0	2
	97	1L	Enterococcus	8	LB	1000000000	N	1100000	250000	0.227273	0	1
	98	1M	Enterococcus	8	LB	1000000000	N	90000	50000	0.555556	0	2
	99	2A	Enterococcus	8	TSB	1000000000	N	30050	26000	0.865225	0	1
	100	2B	Enterococcus	8	TSB	1000000000	N	6360000	400000	0.0628931	0	2
	101	2C	Enterococcus	8	TSB	1000000000	N	15000	15000	1	0	0
	102	2D	Enterococcus	8	TSB	1000000000	N	18500	7500	0.405405	0	2
	103	2E	Enterococcus	8	TSB	1000000000	N	5250000	250000	0.047619	0	2
	104	2F	Enterococcus	8	TSB	1000000000	N	15800	7500	0.474684	0	2
	105	2G	Enterococcus	8	TSB	1000000000	N	355000	80000	0.225352	0	2
	106	2H	Enterococcus	8	TSB	1000000000	N	12200000	400000	0.0327869	0	3
	107	2I	Enterococcus	8	TSB	1000000000	N	125000	12500	0.1	0	2
	108	2J	Enterococcus	8	TSB	1000000000	N	2000000	80000	0.04	0	2
	109	2K	Enterococcus	8	TSB	1000000000	N	2609200	10000	0.00383259	0	3
	110	3A	Enterococcus	8	FBS	1000000000	N	500000	250000	0.5	0	1
	111	3B	Enterococcus	8	FBS	1000000000	N	10100	5000	0.49505	0	1
	112	3C	Enterococcus	8	FBS	1000000000	N	1255000	400000	0.318725	0	1
	113	3D	Enterococcus	8	FBS	1000000000	N	6000	5000	0.833333	0	2
	114	3E	Enterococcus	8	FBS	1000000000	N	850	750	0.882353	0	2
	115	3F	Enterococcus	8	FBS	1000000000	N	75600	12500	0.165344	0	2
	116	3G	Enterococcus	8	FBS	1000000000	N	50100	12500	0.249501	0	1
PD5	117	FFA	Formula	N/A	N/A	N/A	N	114000	15000	0.131579	N/A	0
	118	FFB	Formula	N/A	N/A	N/A	N	16150	5000	0.309598	N/A	1
	119	FFC	Formula	N/A	N/A	N/A	N	625000	400000	0.64	N/A	0
	120	FFD	Formula	N/A	N/A	N/A	N	12500	12500	1	N/A	2
	121	FFE	Formula	N/A	N/A	N/A	N	5800	5000	0.862069	N/A	0
	122	1A	Enterococcus	8	LB	1000000000	N	525000	50	9.52381e-05	0	0
	123	1B	Enterococcus	8	LB	1000000000	N	2515000	20000	0.00795229	0	0
	124	1C	Enterococcus	8	LB	1000000000	N	1010000	7500	0.00742574	0	0
	125	1D	Enterococcus	8	LB	1000000000	N	2550000	3500	0.00137255	0	1
	126	1E	Enterococcus	8	LB	1000000000	N	10000000	10000	0.001	0	0
	127	1F	Enterococcus	8	LB	1000000000	N	50000	150	0.003	0	2
	128	1G	Enterococcus	8	LB	1000000000	N	760000	2500	0.00328947	0	1
	129	1H	Enterococcus	8	LB	1000000000	N	5000000	12500	0.0025	0	0
	130	2A	Enterococcus	8	FBS	1000000000	N	5400000	250000	0.0462963	0	0
	131	2B	Enterococcus	8	FBS	1000000000	N	305000	1250	0.00409836	0	0
	132	2C	Enterococcus	8	FBS	1000000000	N	405000	2000	0.00493827	0	0
	133	2D	Enterococcus	8	FBS	1000000000	N	1650000	10000	0.00606061	0	0
	134	2E	Enterococcus	8	FBS	1000000000	N	87500	600	0.00685714	0	2
	135	2F	Enterococcus	8	FBS	1000000000	N	20250000	400000	0.0197531	0	0
	136	2G	Enterococcus	8	FBS	1000000000	N	65000	550	0.00846154	0	1
	137	2H	Enterococcus	8	FBS	1000000000	N	1125000	8750	0.00777778	0	0
	138	3A	Enterococcus	82	LB	1000000000	N	2125000	25000	0.0117647	0	1
	139	3B	Enterococcus	82	LB	1000000000	N	3100000	50000	0.016129	0	1
	140	3C	Enterococcus	82	LB	1000000000	N	10350000	30000	0.00289855	0	3
	141	4A	Enterococcus	82	FBS	1000000000	N	90750	3000	0.0330579	0	2
	142	4B	Enterococcus	82	FBS	1000000000	N	1410000	40000	0.0283688	0	4
PD6	143	BFA	Breastfed	N/A	N/A	N/A	N	32600	20000	0.613497	N/A	0
	144	BFB	Breastfed	N/A	N/A	N/A	N	0	0	0	N/A	0
	145	BFC	Breastfed	N/A	N/A	N/A	N	11900	2500	0.210084	N/A	0
	146	BFD	Breastfed	N/A	N/A	N/A	N	10950	5000	0.456621	N/A	0
	147	BFE	Breastfed	N/A	N/A	N/A	N	0	0	0	N/A	0
	148	BFF	Breastfed	N/A	N/A	N/A	N	14250	10000	0.701754	N/A	0
	149	BFG	Breastfed	N/A	N/A	N/A	N	0	0	0	N/A	0
	150	FFA	Formula	N/A	N/A	N/A	N	1750000	2500	0.00142857	N/A	2
	151	FFB	Formula	N/A	N/A	N/A	N	500900	1250	0.00249551	N/A	0
	152	FFC	Formula	N/A	N/A	N/A	N	1050000	20000	0.0190476	N/A	2
	153	FFD	Formula	N/A	N/A	N/A	N	750000	350	0.000466667	N/A	2
	154	FFE	Formula	N/A	N/A	N/A	N	1105000	6000	0.00542986	N/A	3
	155	1A	Enterococcus	8	LB	1000000000	N	4500000	250000	0.0555556	0	3
	156	1B	Enterococcus	8	LB	1000000000	N	185000	12500	0.0675676	0	1
	157	1C	Enterococcus	8	LB	1000000000	N	1010000	1500	0.00148515	0	0
	158	1D	Enterococcus	8	LB	1000000000	N	40000000	250000	0.00625	0	1
	159	2A	Enterococcus	82	LB	1000000000	N	4000	2500	0.625	0	2
	160	2B	Enterococcus	82	LB	1000000000	N	625000	150000	0.24	0	0
	161	2C	Enterococcus	82	LB	1000000000	N	1500000	150000	0.1	0	3
	162	2D	Enterococcus	82	LB	1000000000	N	375000	3750	0.01	0	2
	163	2E	Enterococcus	82	LB	1000000000	N	1250000	750	0.0006	0	1
	164	2F	Enterococcus	82	LB	1000000000	N	2500000	12500	0.005	0	2
	165	2G	Enterococcus	82	LB	1000000000	N	125000	1250	0.01	0	2
	166	3A	Enterococcus	82	LB	10000000000	N	4000000	32500	0.008125	0	1
	167	3B	Enterococcus	82	LB	10000000000	N	500000	1000	0.002	0	0
	168	3C	Enterococcus	82	LB	10000000000	N	2020000	25000	0.0123762	0	2
	169	3D	Enterococcus	82	LB	10000000000	N	770000	750	0.000974026	0	3
	170	3E	Enterococcus	82	LB	10000000000	N	1000000	5000	0.005	0	3
	171	3F	Enterococcus	82	LB	10000000000	N	7500000	200000	0.0266667	0	1
	172	3G	Enterococcus	82	LB	10000000000	N	4000000	200000	0.05	0	1
	173	3H	Enterococcus	82	LB	10000000000	N	2000000	1250	0.000625	0	2
	174	4A	Enterococcus	82	FBS	1000000000	N	3030000	10000	0.00330033	0	2
	175	4B	Enterococcus	82	FBS	1000000000	N	1375000	150000	0.109091	0	3
	176	4C	Enterococcus	82	FBS	1000000000	N	2500000	10000	0.004	0	1
	177	4D	Enterococcus	82	FBS	1000000000	N	35500	0	0	0	0
	178	4E	Enterococcus	82	FBS	1000000000	N	3000000	5000	0.00166667	0	0
	179	5A	Enterococcus	82	FBS	10000000000	N	410000	250	0.000609756	0	3
	180	5B	Enterococcus	82	FBS	10000000000	N	2250000	2500	0.00111111	0	0
	181	5C	Enterococcus	82	FBS	10000000000	N	40500	0	0	0	0
	182	5D	Enterococcus	82	FBS	10000000000	N	3600	600	0.166667	0	0
	183	5E	Enterococcus	82	FBS	10000000000	N	20000	100	0.005	0	1
	184	5F	Enterococcus	82	FBS	10000000000	N	155000	150	0.000967742	0	1
	185	5G	Enterococcus	82	FBS	10000000000	N	850	0	0	0	0
PD7	186	FFA	Formula	N/A	N/A	N/A	N	90000	150	0.00166667	N/A	2
	187	FFB	Formula	N/A	N/A	N/A	N	1500000	200	0.000133333	N/A	0
	188	FFC	Formula	N/A	N/A	N/A	N	200	300	1.5	N/A	0
	189	FFD	Formula	N/A	N/A	N/A	N	3500	650	0.185714	N/A	0
	190	FFE	Formula	N/A	N/A	N/A	N	2500000	700	0.00028	N/A	2
	191	1A	C. muytjensii	51329	LB	1000000	Y	130000	0	0	1	2
	192	1B	C. muytjensii	51329	LB	1000000	Y	200000	950	0.00475	1	0
	193	1C	C. muytjensii	51329	LB	1000000	Y	50000	1250	0.025	1	2
	194	1D	C. muytjensii	51329	LB	1000000	Y	415000	150000	0.361446	1	3
	195	1E	C. muytjensii	51329	LB	1000000	Y	150000	15000	0.1	1	1
	196	2A	C. muytjensii	51329	LB	1000000	Y	2850	1850	0.649123	1	3
	197	2B	C. muytjensii	51329	LB	1000000	Y	1100	250	0.227273	1	3
	198	2C	C. muytjensii	51329	LB	1000000	Y	31500	1400	0.0444444	1	2
	199	2D	C. muytjensii	51329	LB	1000000	Y	1500000	565000	0.376667	1	1
	200	2E	C. muytjensii	51329	LB	1000000	Y	260000	75000	0.288462	1	3
	201	2F	C. muytjensii	51329	LB	1000000	Y	50000000	1150	2.3e-05	1	2
	202	2G	C. muytjensii	51329	LB	1000000	Y	50000000	200	4e-06	1	3
	203	3A	Enterococcus	8	LB	1000000000	N	25000000	1050	4.2e-05	N/A	1
	204	3B	Enterococcus	8	LB	1000000000	N	250000	700	0.0028	0	2
	205	3C	Enterococcus	8	LB	1000000000	N	250000	9500	0.038	0	2
	206	3D	Enterococcus	8	LB	1000000000	N	55000	900	0.0163636	0	1
	207	3E	Enterococcus	8	LB	1000000000	N	1250000	7500	0.006	0	1
	208	3F	Enterococcus	8	LB	1000000000	N	38500	400	0.0103896	0	1
	209	4A	C. muytjensii	51329	LB	1000000	Y	2160000	8100	0.00375	1	0
	210	4B	C. muytjensii	51329	LB	1000000	Y	500000	23000	0.046	1	1
	211	4C	C. muytjensii	51329	LB	1000000	Y	2500000	715000	0.286	1	3
	212	4D	C. muytjensii	51329	LB	1000000	Y	7500	1350	0.18	1	3
	213	4E	C. muytjensii	51329	LB	1000000	Y	12500	1250	0.1	1	2
	214	4F	C. muytjensii	51329	LB	1000000	Y	1500000	790000	0.526667	1	2
	215	5A	BB70	BB70	LB	1000000000	N	12500000	10000000	0.8	0.99	0
	216	5B	BB70	BB70	LB	1000000000	N	3250	150	0.0461538	1	1
	217	5C	BB70	BB70	LB	1000000000	N	33000	3550	0.107576	1	0
	218	5D	BB70	BB70	LB	1000000000	N	2000000	1815000	0.9075	0.98	3
PD8	219	1A	C. muytjensii	51329	LB	1000000	Y	750000	110000	0.146667	1	3
	220	1B	C. muytjensii	51320	LB	1000000	Y	10000	980	0.098	1	2
	221	1C	C. muytjensii	51329	LB	1000000	Y	6000	310	0.0516667	1	2
	222	1D	C. muytjensii	51329	LB	1000000	Y	5000	1200	0.24	1	1
	223	1E	C. muytjensii	51329	LB	1000000	Y	450	0	0	1	1
	224	1F	C. muytjensii	51329	LB	1000000	Y	750000	7500	0.01	1	2
	225	1G	C. muytjensii	51329	LB	1000000	Y	125000	21000	0.168	1	0
	226	1H	C. muytjensii	51329	LB	1000000	Y	2000000	140000	0.07	1	2
	227	1I	C. muytjensii	51329	LB	1000000	Y	5000	210	0.042	1	0
	228	1J	C. muytjensii	51329	LB	1000000	Y	2500000	14500	0.0058	1	2
	229	1K	C. muytjensii	51329	LB	1000000	Y	3000000	2000000	0.666667	1	2
	230	1L	C. muytjensii	51329	LB	1000000	Y	2000000	17000	0.0085	1	2
	231	2A	Enterococcus	BB70	LB	1000000000	N	500000	500000	1	1	2
	232	2B	Enterococcus	BB70	LB	1000000000	N	375000	375000	1	1	2
	233	2C	Enterococcus	BB70	LB	1000000000	N	750000	7500	0.01	1	2
	234	2D	Enterococcus	BB70	LB	1000000000	N	375000	3750	0.01	1	3
	235	2E	Enterococcus	BB70	LB	1000000000	N	3750	50	0.0133333	1	3
	236	2F	Enterococcus	BB70	LB	1000000000	N	625000	10000	0.016	1	2
	237	2G	Enterococcus	BB70	LB	1000000000	N	1550000	100000	0.0645161	1	1
	238	2H	Enterococcus	BB70	LB	1000000000	N	1000000	20000	0.02	1	1
	239	2I	Enterococcus	BB70	LB	1000000000	N	500000	450	0.0009	1	1
	240	2J	Enterococcus	BB70	LB	1000000000	N	50000	500	0.01	1	1
	241	2K	Enterococcus	BB70	LB	1000000000	N	80000	3600	0.045	1	3
	242	2L	Enterococcus	BB70	LB	1000000000	N	3000	150	0.05	1	3
	243	2M	Enterococcus	BB70	LB	1000000000	N	75000	1000	0.0133333	1	3
	244	3A	C. muytjensii	51329	LB	1000000	Y	4000000	1000000	0.25	1	3
	245	3B	C. muytjensii	51329	LB	1000000	Y	12500	5000	0.4	1	2
	246	3C	C. muytjensii	51329	LB	1000000	Y	10200	7500	0.735294	1	1
	247	3D	C. muytjensii	51329	LB	1000000	Y	2500000	250	0.0001	1	1
	248	3E	C. muytjensii	51329	LB	1000000	Y	47500	7500	0.157895	1	3
	249	3F	C. muytjensii	51329	LB	1000000	Y	1250	1000	0.8	1	1
	250	3G	C. muytjensii	51329	LB	1000000	Y	2750000	1000000	0.363636	1	2
	251	3H	C. muytjensii	51329	LB	1000000	Y	250000	800	0.0032	1	2
	252	3I	C. muytjensii	51329	LB	1000000	Y	3000000	1500000	0.5	1	2
	253	3J	C. muytjensii	51329	LB	1000000	Y	500000	850	0.0017	1	1
	254	3K	C. muytjensii	51329	LB	1000000	Y	1250000	1000	0.0008	1	3
	255	3L	C. muytjensii	51329	LB	1000000	Y	37500	0	0	1	1
	256	3M	C. muytjensii	51329	LB	1000000	Y	125000	37500	0.3	1	3
	257	3N	C. muytjensii	51329	LB	1000000	Y	2500000	375000	0.15	1	0
PD10	258	1A	C. muytjensii	51329	LB	1000000	Y	200	100	0.5	1	1
	259	1B	C. muytjensii	51329	LB	1000000	Y	1000000	25000	0.025	1	3
	260	1C	C. muytjensii	51329	LB	1000000	Y	150	0	0	1	0
	261	1D	C. muytjensii	51329	LB	1000000	Y	250	0	0	1	1
	262	1E	C. muytjensii	51329	LB	1000000	Y	250000	135000	0.54	1	1
	263	1F	C. muytjensii	51329	LB	1000000	Y	550	100	0.181818	1	2
	264	1G	C. muytjensii	51329	LB	1000000	Y	550	250	0.454545	1	1
	265	2A	C. muytjensii	51329	LB	1000000	Y	75000	37500	0.5	1	2
	266	2B	C. muytjensii	51329	LB	1000000	Y	150	50	0.333333	1	3
	267	2C	C. muytjensii	51329	LB	1000000	Y	375000	50000	0.133333	1	1
	268	2D	C. muytjensii	51329	LB	1000000	Y	50000	31000	0.62	1	1
	269	2E	C. muytjensii	51329	LB	1000000	Y	115000	400	0.00347826	1	1
	270	2F	C. muytjensii	51329	LB	1000000	Y	5000	5000	1	1	3
	271	2G	C. muytjensii	51329	LB	1000000	Y	500000	350000	0.7	1	0
PD11	272	1A	C. muytjensii	51329	LB	1000000	Y	4000000	195000	0.04875	1	1
	273	1B	C. muytjensii	51329	LB	1000000	Y	75000	50000	0.666667	1	1
	274	1C	C. muytjensii	51329	LB	1000000	Y	1250000	23000	0.0184	1	2
	275	1D	C. muytjensii	51329	LB	1000000	Y	5000000	750000	0.15	1	2
	276	1E	C. muytjensii	51329	LB	1000000	Y	2000000	130000	0.065	1	3
	277	1F	C. muytjensii	51329	LB	1000000	Y	750000	200	0.000266667	1	2
	278	1G	C. muytjensii	51329	LB	1000000	Y	5000000	305000	0.061	1	1
	279	1H	C. muytjensii	51329	LB	1000000	Y	1250000	1050	0.00084	1	2
	280	1I	C. muytjensii	51329	LB	1000000	Y	1250000	75000	0.06	1	1
	281	1J	C. muytjensii	51329	LB	1000000	Y	1250000	95000	0.076	1	4
	282	1K	C. muytjensii	51329	LB	1000000	Y	17500	12500	0.714286	1	3
	283	1L	C. muytjensii	51329	LB	1000000	Y	350	17	0.0485	1	1
	284	1M	C. muytjensii	51329	LB	1000000	Y	2100	600	0.285714	1	2
	285	1N	C. muytjensii	51329	LB	1000000	Y	195000	44000	0.225641	1	1
	286	1O	C. muytjensii	51329	LB	1000000	Y	1250000	350	0.00028	1	2
	287	1P	C. muytjensii	51329	LB	1000000	Y	12500	300	0.024	1	3
	288	1Q	C. muytjensii	51329	LB	1000000	Y	1350000	1350000	1	1	3
	289	2A	Enterococcus	BB70	LB	1000000000	N	195000	2000	0.0102564	1	3
	290	2B	Enterococcus	BB70	LB	1000000000	N	750000	25000	0.0333333	1	2
	291	2C	Enterococcus	BB70	LB	1000000000	N	750000	3000	0.004	1	2
	292	2D	Enterococcus	BB70	LB	1000000000	N	215000	1000	0.00465116	1	2
	293	2E	Enterococcus	BB70	LB	1000000000	N	2000000	7500	0.00375	1	1
	294	2F	Enterococcus	BB70	LB	1000000000	N	1250000	5000	0.004	1	3
	295	2G	Enterococcus	BB70	LB	1000000000	N	900000	3750	0.00416667	1	3
	296	2H	Enterococcus	BB70	LB	1000000000	N	4000000	31750	0.0079375	1	3
	297	2I	Enterococcus	BB70	LB	1000000000	N	1250000	200000	0.16	1	2
	298	2J	Enterococcus	BB70	LB	1000000000	N	4250000	1750000	0.411765	1	3
	299	2K	Enterococcus	BB70	LB	1000000000	N	8250000	5080000	0.615758	0.99	2
	300	2L	Enterococcus	BB70	LB	1000000000	N	750000	15000	0.02	1	2
	301	2M	Enterococcus	BB70	LB	1000000000	N	5000000	3000000	0.6	1	1
	302	2N	Enterococcus	BB70	LB	1000000000	N	6500000	600000	0.0923077	1	3
	303	2O	Enterococcus	BB70	LB	1000000000	N	375000	75000	0.2	1	3
	304	3A	C. muytjensii	51329	LB	1000000	Y	25000000	750000	0.03	1	3
	305	3B	C. muytjensii	51329	LB	1000000	Y	3105000	100000	0.0322061	1	3
	306	3C	C. muytjensii	51329	LB	1000000	Y	215000	10000	0.0465116	1	3
	307	3D	C. muytjensii	51329	LB	1000000	Y	15000000	2000000	0.133333	1	3
	308	3E	C. muytjensii	51329	LB	1000000	Y	2500000	1500000	0.6	1	3
	309	3F	C. muytjensii	51329	LB	1000000	Y	1250000	750000	0.6	1	2
	310	3G	C. muytjensii	51329	LB	1000000	Y	1500000	10000	0.00666667	1	2
	311	3H	C. muytjensii	51329	LB	1000000	Y	4250000	40600	0.00955294	1	3
	312	3I	C. muytjensii	51329	LB	1000000	Y	135500	8200	0.0605166	1	0
	313	3J	C. muytjensii	51329	LB	1000000	Y	7500	600	0.08	1	2
	314	3K	C. muytjensii	51329	LB	1000000	Y	37500	5600	0.149333	1	1
	315	3L	C. muytjensii	51329	LB	1000000	Y	50000	3750	0.075	1	2
	316	3M	C. muytjensii	51329	LB	1000000	Y	15250	10250	0.672131	1	3
	317	3N	C. muytjensii	51329	LB	1000000	Y	2750000	2025000	0.736364	1	4
	318	3O	C. muytjensii	51329	LB	1000000	Y	5000000	1250000	0.25	1	4
	319	3P	C. muytjensii	51329	LB	1000000	Y	87500	25000	0.285714	1	3
AJ1	320	4A	Enterococcus	8	LB	100000000	N	340000	82000	0.241176	0	0
	321	4B	Enterococcus	8	LB	100000000	N	580000	7600	0.0131034	0	0
	322	4C	Enterococcus	8	LB	100000000	N	1300000	27000	0.0207692	0	1
	323	4D	Enterococcus	8	LB	100000000	N	38000	12000	0.315789	0	2
	324	4E	Enterococcus	8	LB	100000000	N	310000	2100	0.00677419	0	3
	325	4F	Enterococcus	8	LB	100000000	N	71000	8100	0.114085	0	0
	326	4G	Enterococcus	8	LB	100000000	N	890000	340000	0.382022	0	1
	327	4H	Enterococcus	8	LB	100000000	N	4500	0	0	N/A	1
	328	4I	Enterococcus	8	LB	100000000	N	32000	0	0	N/A	1
	329	4J	Enterococcus	8	LB	100000000	N	68000	9100	0.133824	0	0
	330	4K	Enterococcus	8	LB	100000000	N	420000	98000	0.233333	0	0
	331	4L	Enterococcus	8	LB	100000000	N	61000	28000	0.459016	0	3
	332	4M	Enterococcus	8	LB	100000000	N	38000	1100	0.0289474	0	1
AJ2	333	5A	Enterococcus	8	LB	100000000	N	56000	7700	0.1375	0	1
	334	5B	Enterococcus	8	LB	100000000	N	12000	560	0.0466667	0	2
	335	5C	Enterococcus	8	LB	100000000	N	43000	9600	0.223256	0	3
	336	5D	Enterococcus	8	LB	100000000	N	29000	600	0.0206897	0	2
	337	5E	Enterococcus	8	LB	100000000	N	130000	7000	0.0538462	0	1
	338	5F	Enterococcus	8	LB	100000000	N	440000	2100	0.00477273	0	2
	339	5G	Enterococcus	8	LB	100000000	N	77000	0	0	N/A	2
	340	5H	Enterococcus	8	LB	100000000	N	220000	1200	0.00545455	0	1
	341	5I	Enterococcus	8	LB	100000000	N	380000	19000	0.05	0	2
	342	5J	Enterococcus	8	LB	100000000	N	990000	51000	0.0515152	0	0
	343	5K	Enterococcus	8	LB	100000000	N	38000	13000	0.342105	0	3
	344	5L	Enterococcus	8	LB	100000000	N	24000	6300	0.2625	0	3
AJ3	345	6A	Enterococcus	8	LB	100000000	N	170000	5200	0.0305882	0	4
	346	6B	Enterococcus	8	LB	100000000	N	22000	800	0.0363636	0	1
	347	6C	Enterococcus	8	LB	100000000	N	480000	230000	0.479167	0	1
	348	6D	Enterococcus	8	LB	100000000	N	220000	36000	0.163636	0	0
	349	6E	Enterococcus	8	LB	100000000	N	17000	410	0.0241176	0	2
	350	6F	Enterococcus	8	LB	100000000	N	630000	14000	0.0222222	0	3
	351	6G	Enterococcus	8	LB	100000000	N	28000	3500	0.125	0	0
	352	6H	Enterococcus	8	LB	10000000000	N	310000	17000	0.0548387	0	1
	353	6I	Enterococcus	8	LB	10000000000	N	640000	12000	0.01875	0	1
	354	6J	Enterococcus	8	LB	10000000000	N	330000	140000	0.424242	0	2
	355	6K	Enterococcus	8	LB	10000000000	N	51000	1800	0.0352941	0	2
	356	6L	Enterococcus	8	LB	10000000000	N	1200	0	0	N/A	2
AJ4	357	7A	Enterococcus	8	LB	10000000000	N	330000	0	0	N/A	0
	358	7B	Enterococcus	8	LB	10000000000	N	720000	18000	0.025	0	1
	359	7C	Enterococcus	8	LB	10000000000	N	180000	6500	0.0361111	0	2
	360	7D	Enterococcus	8	LB	10000000000	N	21000	300	0.0142857	0	2
	361	7E	Enterococcus	8	LB	10000000000	N	12000	0	0	N/A	1
	362	7F	Enterococcus	8	LB	10000000000	N	330000	1500	0.00454545	0	2
	363	7G	Enterococcus	8	LB	10000000000	N	160000	1500	0.009375	0	0
	364	7H	Enterococcus	8	LB	10000000000	N	290000	31000	0.106897	0	2
	365	7I	Enterococcus	8	LB	10000000000	N	760	0	0	N/A	0
	366	7J	Enterococcus	8	LB	10000000000	N	380000	22000	0.0578947	0	2
	367	7K	Enterococcus	8	LB	10000000000	N	210000	7600	0.0361905	0	0
	368	7L	Enterococcus	8	LB	10000000000	N	770000	61000	0.0792208	0	1
	369	7M	Enterococcus	8	LB	10000000000	N	550000	33000	0.06	0	0
AJ5	370	8A	Enterococcus	82	LB	10000000000	N	710000	34000	0.0478873	0	0
	371	8B	Enterococcus	82	LB	10000000000	N	29000	420	0.0144828	0	0
	372	8C	Enterococcus	82	LB	10000000000	N	11000	0	0	N/A	1
	373	8D	Enterococcus	82	LB	10000000000	N	3900	120	0.0307692	0	1
	374	8E	Enterococcus	82	LB	10000000000	N	35000	7100	0.202857	0	0
	375	8F	Enterococcus	82	LB	10000000000	N	140000	7000	0.05	0	2
	376	8G	Enterococcus	82	LB	10000000000	N	610000	12000	0.0196721	0	0
	377	8H	Enterococcus	82	LB	10000000000	N	170000	2200	0.0129412	0	0
	378	8I	Enterococcus	82	LB	10000000000	N	400000	12000	0.03	0	0
	379	8J	Enterococcus	82	LB	10000000000	N	36000	850	0.0236111	0	2
	380	8K	Enterococcus	82	LB	10000000000	N	690000	33000	0.0478261	0	3
	381	8L	Enterococcus	82	LB	10000000000	N	44000	200	0.00454545	0	0
AJ6	382	9A	Enterococcus	82	LB	10000000000	N	22000	0	0	N/A	0
	383	9B	Enterococcus	82	LB	10000000000	N	710000	5600	0.00788732	0	1
	384	9C	Enterococcus	82	LB	10000000000	N	780000	8300	0.010641	0	0
	385	9D	Enterococcus	82	LB	10000000000	N	810000	36000	0.0444444	0	1
	386	9E	Enterococcus	82	LB	10000000000	N	67000	39000	0.58209	0	0
	387	9F	Enterococcus	82	LB	10000000000	N	230000	18000	0.0782609	0	1
	388	9G	Enterococcus	82	LB	10000000000	N	470000	22000	0.0468085	0	0
	389	9H	Enterococcus	82	LB	10000000000	N	13000	300	0.0230769	0	2
	390	9I	Enterococcus	82	LB	10000000000	N	530000	39000	0.0735849	0	1
	391	9J	Enterococcus	82	LB	10000000000	N	580000	110000	0.189655	0	3
	392	9K	Enterococcus	82	LB	10000000000	N	420000	48000	0.114286	0	2
AJ7	393	10A	Enterococcus	BB70	LB	1000000	N	38000	1300	0.0342105	0.042	0
	394	10B	Enterococcus	BB70	LB	1000000	N	400000	12000	0.03	0.015	0
	395	10C	Enterococcus	BB70	LB	1000000	N	230000	3500	0.0152174	0	1
	396	10D	Enterococcus	BB70	LB	1000000	N	2800	0	0	N/A	1
	397	10E	Enterococcus	BB70	LB	1000000	N	770000	55000	0.0714286	0.113	2
	398	10F	Enterococcus	BB70	LB	1000000	N	54000	3200	0.0592593	0.068	1
	399	10G	Enterococcus	BB70	LB	1000000	N	210000	17000	0.0809524	0.078	2
	400	10H	Enterococcus	BB70	LB	1000000	N	32000	800	0.025	0.013	0
	401	10I	Enterococcus	BB70	LB	1000000	N	4100	300	0.0731707	0.022	0
	402	10J	Enterococcus	BB70	LB	1000000	N	290000	7600	0.0262069	0.011	0
	403	10K	Enterococcus	BB70	LB	1000000	N	330000	8700	0.0263636	0.016	1
	404	10L	Enterococcus	BB70	LB	1000000	N	170000	5000	0.0294118	0.12	2
AJ8	405	11A	Enterococcus	BB70	LB	1000000	N	69000	13000	0.188406	0.024	1
	406	11B	Enterococcus	BB70	LB	1000000	N	85000	6300	0.0741176	0.077	1
	407	11C	Enterococcus	BB70	LB	1000000	N	13000	0	0	N/A	0
	408	11D	Enterococcus	BB70	LB	1000000	N	260000	11000	0.0423077	0.067	2
	409	11E	Enterococcus	BB70	LB	1000000	N	310000	4100	0.0132258	0	0
	410	11F	Enterococcus	BB70	LB	1000000	N	78000	8000	0.102564	0.019	0
	411	11G	Enterococcus	BB70	LB	1000000	N	310000	670	0.00216129	0	0
	412	11H	Enterococcus	BB70	LB	1000000	N	33000	8800	0.266667	0.12	2
	413	11I	Enterococcus	BB70	LB	1000000	N	580000	17000	0.0293103	0.008	0
	414	11J	Enterococcus	BB70	LB	1000000	N	680000	15000	0.0220588	0.007	0
	415	11K	Enterococcus	BB70	LB	1000000	N	12000	500	0.0416667	0.028	1
	416	11L	Enterococcus	BB70	LB	1000000	N	23000	1700	0.073913	0.054	2
	417	11M	Enterococcus	BB70	LB	1000000	N	610000	14000	0.0229508	0.055	2
	418	11N	Enterococcus	BB70	LB	1000000	N	17000	850	0.05	0.012	1
AJ9	419	12A	Enterococcus	BB70	LB	10000000	N	340000	19000	0.0558824	0.24	2
	420	12B	Enterococcus	BB70	LB	10000000	N	76000	12000	0.157895	0.49	2
	421	12C	Enterococcus	BB70	LB	10000000	N	57000	11000	0.192982	0.33	0
	422	12D	Enterococcus	BB70	LB	10000000	N	18000	0	0	N/A	0
	423	12E	Enterococcus	BB70	LB	10000000	N	91000	8700	0.0956044	0.51	2
	424	12F	Enterococcus	BB70	LB	10000000	N	410000	3800	0.00926829	0.12	1
	425	12G	Enterococcus	BB70	LB	10000000	N	73000	2100	0.0287671	0.089	0
	426	12H	Enterococcus	BB70	LB	10000000	N	880000	5600	0.00636364	0.045	0
	427	12I	Enterococcus	BB70	LB	10000000	N	63000	1000	0.015873	0.46	0
	428	12J	Enterococcus	BB70	LB	10000000	N	90000	700	0.00777778	1	3
	429	12K	Enterococcus	BB70	LB	10000000	N	51000	850	0.0166667	0.033	2
	430	12L	Enterococcus	BB70	LB	10000000	N	250000	17000	0.068	0	2
AJ10	431	13A	Enterococcus	BB70	LB	10000000	N	350000	14000	0.04	0.087	2
	431	13B	Enterococcus	BB70	LB	10000000	N	220000	17000	0.0772727	0.33	2
	432	13C	Enterococcus	BB70	LB	10000000	N	78000	21000	0.269231	0.038	1
	433	13D	Enterococcus	BB70	LB	10000000	N	38000	7200	0.189474	0.24	2
	434	13E	Enterococcus	BB70	LB	10000000	N	610000	8700	0.0142623	0.15	2
	435	13F	Enterococcus	BB70	LB	10000000	N	210000	1600	0.00761905	0.38	1
	436	13G	Enterococcus	BB70	LB	10000000	N	440000	380	0.000863636	0.81	1
	437	13H	Enterococcus	BB70	LB	10000000	N	320000	4600	0.014375	0.27	2
	438	13I	Enterococcus	BB70	LB	10000000	N	340000	6800	0.02	0.39	3
	439	13J	Enterococcus	BB70	LB	10000000	N	59000	790	0.0133898	0.21	4
	440	13K	Enterococcus	BB70	LB	10000000	N	83000	1800	0.0216867	0.36	1
	441	13L	Enterococcus	BB70	LB	10000000	N	110000	2200	0.02	0.3	2
AJ11	442	14A	Enterococcus	BB70	LB	10000000	N	93000	1400	0.0150538	0.43	3
	443	14B	Enterococcus	BB70	LB	10000000	N	1300000	22000	0.0169231	0.46	1
	444	14C	Enterococcus	BB70	LB	10000000	N	850000	17000	0.02	0.35	1
	445	14D	Enterococcus	BB70	LB	10000000	N	740000	21000	0.0283784	0.36	1
	446	14E	Enterococcus	BB70	LB	10000000000	N	380000	8300	0.0218421	1	2
	447	14F	Enterococcus	BB70	LB	10000000000	N	550000	16000	0.0290909	1	2
	448	14G	Enterococcus	BB70	LB	10000000000	N	21000	650	0.0309524	1	3
	449	14H	Enterococcus	BB70	LB	10000000000	N	76000	8300	0.109211	1	3
	450	14I	Enterococcus	BB70	LB	10000000000	N	78000	6500	0.0833333	1	2
	451	14J	Enterococcus	BB70	LB	10000000000	N	180000	23000	0.127778	1	3
	452	14K	Enterococcus	BB70	LB	10000000000	N	420000	15000	0.0357143	1	1
	453	14L	Enterococcus	BB70	LB	10000000000	N	310000	7700	0.0248387	1	1
AJ12	454	15A	Enterococcus	BB70	LB	10000000000	N	95000	300	0.00315789	1	2
	455	15B	Enterococcus	BB70	LB	10000000000	N	22000	0	0	N/A	0
	456	15C	Enterococcus	BB70	LB	10000000000	N	93000	11000	0.11828	1	2
	457	15D	Enterococcus	BB70	LB	10000000000	N	690000	18000	0.026087	1	2
	458	15E	Enterococcus	BB70	LB	10000000000	N	320000	73000	0.228125	1	3
	459	15F	Enterococcus	BB70	LB	10000000000	N	69000	29000	0.42029	1	3
	460	15G	Enterococcus	224	LB	1000000	N	37000	2600	0.0702703	0	1
	461	15H	Enterococcus	224	LB	1000000	N	170000	3100	0.0182353	0	0
	462	15I	Enterococcus	224	LB	1000000	N	430000	21000	0.0488372	0.032	1
	463	15J	Enterococcus	224	LB	1000000	N	28000	890	0.0317857	0.008	0
	464	15K	Enterococcus	224	LB	1000000	N	2100000	0	0	N/A	1
	465	15L	Enterococcus	224	LB	1000000	N	130000	910	0.007	0	2
AJ13	466	16A	Enterococcus	224	LB	1000000	N	55000	13000	0.236364	0.02	1
	467	16B	Enterococcus	224	LB	1000000	N	71000	7500	0.105634	0	3
	468	16C	Enterococcus	224	LB	1000000	N	140000	8800	0.0628571	0	2
	469	16D	Enterococcus	224	LB	1000000	N	29000	780	0.0268966	0	0
	470	16E	Enterococcus	224	LB	1000000	N	670000	33000	0.0492537	0.014	0
	471	16F	Enterococcus	224	LB	1000000	N	330000	41000	0.124242	0	3
	472	16G	Enterococcus	224	LB	1000000	N	130000	11000	0.0846154	0	1
	473	16H	Enterococcus	224	LB	1000000	N	12000	0	0	N/A	1
	474	16I	Enterococcus	224	LB	1000000	N	670000	0	0	N/A	1
	475	16J	Enterococcus	224	LB	1000000	N	74000	29000	0.391892	0	2
	476	16K	Enterococcus	224	LB	1000000	N	320000	110000	0.34375	0	2
	477	16L	Enterococcus	224	LB	1000000	N	12000	0	0	N/A	0
AJ14	478	17A	Enterococcus	224	LB	1000000	N	8000	120	0.015	0	1
	479	17B	Enterococcus	224	LB	1000000	N	440000	50000	0.113636	0	0
	480	17C	Enterococcus	224	LB	1000000	N	280000	13000	0.0464286	0	0
	481	17D	Enterococcus	224	LB	10000000	N	530000	22000	0.0415094	0	0
	482	17E	Enterococcus	224	LB	10000000	N	210000	13000	0.0619048	0	1
	483	17F	Enterococcus	224	LB	10000000	N	1000000	54000	0.054	0.02	0
	484	17G	Enterococcus	224	LB	10000000	N	1200000	38000	0.0316667	0	0
	485	17H	Enterococcus	224	LB	10000000	N	650000	79000	0.121538	0.013	1
	486	17I	Enterococcus	224	LB	10000000	N	88000	27000	0.306818	0.026	2
	487	17J	Enterococcus	224	LB	10000000	N	160000	45000	0.28125	0	3
	488	17K	Enterococcus	224	LB	10000000	N	640000	3100	0.00484375	0	1
	489	17L	Enterococcus	224	LB	10000000	N	330000	8400	0.0254545	0	1
	490	17M	Enterococcus	224	LB	10000000	N	82000	32000	0.390244	0.032	3
	491	17N	Enterococcus	224	LB	10000000	N	710000	450000	0.633803	0	2
AJ15	492	18A	Enterococcus	224	LB	100000000	N	490000	53000	0.108163	0.67	0
	493	18B	Enterococcus	224	LB	100000000	N	19000	580	0.0305263	0.34	0
	494	18C	Enterococcus	224	LB	100000000	N	250000	90000	0.36	0.71	1
	495	18D	Enterococcus	224	LB	100000000	N	39000	1700	0.0435897	0.26	2
	496	18E	Enterococcus	224	LB	100000000	N	310000	35000	0.112903	0.51	0
	497	18F	Enterococcus	224	LB	100000000	N	370000	110000	0.297297	0.28	2
	498	18G	Enterococcus	224	LB	100000000	N	170000	6900	0.0405882	0.38	0
	499	18H	Enterococcus	224	LB	100000000	N	1900000	58000	0.0305263	0.44	0
	500	18I	Enterococcus	224	LB	100000000	N	610000	87000	0.142623	0.3	1
	501	18J	Enterococcus	224	LB	100000000	N	33000	7400	0.224242	0.21	1
	502	18K	Enterococcus	224	LB	100000000	N	590000	130000	0.220339	0.83	0
AJ16	503	19A	Enterococcus	224	LB	100000000	N	82000	12000	0.146341	0.8	0
	504	19B	Enterococcus	224	LB	100000000	N	9200	0	0	N/A	1
	505	19C	Enterococcus	224	LB	100000000	N	13000	0	0	N/A	2
	506	19D	Enterococcus	224	LB	100000000	N	430000	58000	0.134884	0.74	0
	507	19E	Enterococcus	224	LB	100000000	N	380000	12000	0.0315789	0.19	2
	508	19F	Enterococcus	224	LB	100000000	N	77000	800	0.0103896	0.58	0
	509	19G	Enterococcus	224	LB	100000000	N	700000	220000	0.314286	0.65	1
	510	19H	Enterococcus	224	LB	100000000	N	64000	22000	0.34375	0.28	0
	511	19I	Enterococcus	224	LB	100000000	N	410000	150000	0.365854	0.28	1
	512	19J	Enterococcus	224	LB	100000000	N	330000	5000	0.0151515	0.13	0
	513	19K	Enterococcus	224	LB	100000000	N	280000	7500	0.0267857	0.23	1
	514	19L	Enterococcus	224	LB	100000000	N	99000	31000	0.313131	0.64	0
	515	19M	Enterococcus	224	LB	100000000	N	830000	15000	0.0180723	0.17	2
AJ17	516	20A	Enterococcus	224	LB	1000000000	N	370000	34000	0.0918919	0.68	0
	517	20B	Enterococcus	224	LB	1000000000	N	570000	230000	0.403509	0.58	0
	518	20C	Enterococcus	224	LB	1000000000	N	81000	17000	0.209877	0.71	1
	519	20D	Enterococcus	224	LB	1000000000	N	210000	33000	0.157143	0.21	0
	520	20E	Enterococcus	224	LB	1000000000	N	340000	34000	0.1	0.86	0
	521	20F	Enterococcus	224	LB	1000000000	N	83000	9100	0.109639	0.27	1
	522	20G	Enterococcus	224	LB	1000000000	N	740000	28000	0.0378378	0.33	1
	523	20H	Enterococcus	224	LB	1000000000	N	640000	26000	0.040625	0.56	1
	524	20I	Enterococcus	224	LB	1000000000	N	480000	170000	0.354167	0.59	0
	525	20J	Enterococcus	224	LB	1000000000	N	36000	2400	0.0666667	0.33	0
AJ18	526	21A	Enterococcus	224	LB	1000000000	N	88000	17000	0.193182	0.68	1
	527	21B	Enterococcus	224	LB	1000000000	N	160000	21000	0.13125	0.46	2
	528	21C	Enterococcus	224	LB	1000000000	N	260000	38000	0.146154	0.38	0
	529	21D	Enterococcus	224	LB	1000000000	N	340000	120000	0.352941	0.71	0
	530	21E	Enterococcus	224	LB	1000000000	N	87000	19000	0.218391	0.38	0
	531	21F	Enterococcus	224	LB	1000000000	N	190000	22000	0.115789	0.47	2
	532	21G	Enterococcus	224	LB	1000000000	N	510000	110000	0.215686	0.67	2
	533	21H	Enterococcus	224	LB	1000000000	N	610000	110000	0.180328	0.64	1
	534	21I	Enterococcus	224	LB	1000000000	N	310000	82000	0.264516	0.56	1
AJ19	535	22A	Enterococcus	224	LB	10000000000	N	660000	79000	0.119697	0.71	0
	536	22B	Enterococcus	224	LB	10000000000	N	320000	180000	0.5625	0.73	0
	537	22C	Enterococcus	224	LB	10000000000	N	130000	45000	0.346154	0.38	0
	538	22D	Enterococcus	224	LB	10000000000	N	64000	0	0	N/A	1
	539	22E	Enterococcus	224	LB	10000000000	N	770000	98000	0.127273	0.64	0
	540	22F	Enterococcus	224	LB	10000000000	N	510000	67000	0.131373	0.38	0
	541	22G	Enterococcus	224	LB	10000000000	N	12000	460	0.0383333	0.12	0
	542	22H	Enterococcus	224	LB	10000000000	N	28000	890	0.0317857	0.18	0
	543	22I	Enterococcus	224	LB	10000000000	N	940000	210000	0.223404	0.63	1
	544	22J	Enterococcus	224	LB	10000000000	N	480000	110000	0.229167	0.57	0
	545	22K	Enterococcus	224	LB	10000000000	N	220000	66000	0.3	0.66	0
	546	22L	Enterococcus	224	LB	10000000000	N	73000	2000	0.0273973	0.22	0
AJ20	547	23A	Enterococcus	BB24	LB	1000000	N	12000	0	0	N/A	0
	548	23B	Enterococcus	BB24	LB	1000000	N	140000	5200	0.0371429	0	0
	549	23C	Enterococcus	BB24	LB	1000000	N	350000	21000	0.06	0	1
	550	23D	Enterococcus	BB24	LB	1000000	N	230000	18000	0.0782609	0	3
	551	23E	Enterococcus	BB24	LB	1000000	N	87000	670	0.00770115	0	0
	552	23F	Enterococcus	BB24	LB	1000000	N	5600	1200	0.214286	0	0
	553	23G	Enterococcus	BB24	LB	1000000	N	330000	66000	0.2	0	3
	554	23H	Enterococcus	BB24	LB	1000000	N	270000	54000	0.2	0	0
	555	23I	Enterococcus	BB24	LB	1000000	N	620000	41000	0.066129	0	1
	556	23J	Enterococcus	BB24	LB	1000000	N	320000	33000	0.103125	0	0
	557	23K	Enterococcus	BB24	LB	1000000	N	12000	590	0.0491667	0	1
	558	23L	Enterococcus	BB24	LB	1000000	N	870000	99000	0.113793	0	2
AJ21	559	24A	Enterococcus	BB24	LB	1000000	N	610000	39000	0.0639344	0	0
	560	24B	Enterococcus	BB24	LB	1000000	N	810	0	0	N/A	2
	561	24C	Enterococcus	BB24	LB	1000000	N	32000	0	0	N/A	0
	562	24D	Enterococcus	BB24	LB	1000000	N	180000	6800	0.0377778	0	3
	563	24E	Enterococcus	BB24	LB	1000000	N	870000	85000	0.0977011	0	1
	564	24F	Enterococcus	BB24	LB	1000000	N	370000	47000	0.127027	0	3
	565	24G	Enterococcus	BB24	LB	1000000	N	200000	14000	0.07	0	2
	566	24H	Enterococcus	BB24	LB	1000000	N	170000	10000	0.0588235	0	1
	567	24I	Enterococcus	BB24	LB	10000000	N	91000	6300	0.0692308	0	0
	568	24J	Enterococcus	BB24	LB	10000000	N	92000	8300	0.0902174	0	3
	569	24K	Enterococcus	BB24	LB	10000000	N	330000	41000	0.124242	0.02	1
	570	24L	Enterococcus	BB24	LB	10000000	N	730000	55000	0.0753425	0	1
AJ22	571	25A	Enterococcus	BB24	LB	10000000	N	55000	2600	0.0472727	0.012	1
	572	25B	Enterococcus	BB24	LB	10000000	N	640000	38000	0.059375	0	0
	573	25C	Enterococcus	BB24	LB	10000000	N	240000	7800	0.0325	0	0
	574	25D	Enterococcus	BB24	LB	10000000	N	1800	90	0.05	0	0
	575	25E	Enterococcus	BB24	LB	10000000	N	33000	1700	0.0515152	0.015	1
	576	25F	Enterococcus	BB24	LB	10000000	N	420000	51000	0.121429	0	2
	577	25G	Enterococcus	BB24	LB	10000000	N	630000	55000	0.0873016	0	1
	578	25H	Enterococcus	BB24	LB	10000000	N	33000	3100	0.0939394	0	1
	579	25I	Enterococcus	BB24	LB	10000000	N	790000	81000	0.102532	0.008	1
	580	25J	Enterococcus	BB24	LB	10000000	N	87000	43000	0.494253	0	2
	581	25K	Enterococcus	BB24	LB	10000000	N	130000	5500	0.0423077	0	0
	582	25L	Enterococcus	BB24	LB	10000000	N	440000	65000	0.147727	0.019	1
	583	25M	Enterococcus	BB24	LB	10000000	N	85000	0	0	N/A	0
AJ23	584	26A	Enterococcus	BB24	LB	10000000	N	71000	2300	0.0323944	0	1
	585	26B	Enterococcus	BB24	LB	10000000	N	180000	21000	0.116667	0	2
	586	26C	Enterococcus	BB24	LB	10000000	N	450000	33000	0.0733333	0	2
	587	26D	Enterococcus	BB24	LB	10000000	N	93000	0	0	N/A	3
	588	26E	Enterococcus	BB24	LB	10000000	N	76000	5400	0.0710526	0	1
	589	26F	Enterococcus	BB24	LB	10000000	N	290000	51000	0.175862	0.023	2
	590	26G	Enterococcus	BB24	LB	10000000	N	310000	22000	0.0709677	0	1
	591	26H	Enterococcus	BB24	LB	10000000	N	96000	3000	0.03125	0	2
	592	26I	Enterococcus	BB24	LB	10000000	N	770000	67000	0.087013	0	1
	593	26J	Enterococcus	BB24	LB	10000000	N	310000	4100	0.0132258	0	0
	594	26K	Enterococcus	BB24	LB	10000000	N	28000	760	0.0271429	0	1
AJ24	595	27A	Enterococcus	BB24	LB	100000000	N	350000	7800	0.0222857	0	0
	596	27B	Enterococcus	BB24	LB	100000000	N	67000	8800	0.131343	0	1
	597	27C	Enterococcus	BB24	LB	100000000	N	87000	7100	0.0816092	0	2
	598	27D	Enterococcus	BB24	LB	100000000	N	220000	15000	0.0681818	0	1
	599	27E	Enterococcus	BB24	LB	100000000	N	530000	44000	0.0830189	0	0
	600	27F	Enterococcus	BB24	LB	100000000	N	75000	0	0	N/A	2
	601	27G	Enterococcus	BB24	LB	100000000	N	970000	46000	0.0474227	0.025	1
	602	27H	Enterococcus	BB24	LB	100000000	N	400000	67000	0.1675	0.31	3
	603	27I	Enterococcus	BB24	LB	100000000	N	81000	22000	0.271605	0	4
	604	27J	Enterococcus	BB24	LB	100000000	N	330000	23000	0.069697	0.18	1
	605	27K	Enterococcus	BB24	LB	100000000	N	170000	32000	0.188235	0.02	1
	606	27L	Enterococcus	BB24	LB	100000000	N	530000	4700	0.00886792	0	3
AJ25	607	28A	Enterococcus	BB24	LB	100000000	N	12000	410	0.0341667	0.12	1
	608	28B	Enterococcus	BB24	LB	100000000	N	280000	3300	0.0117857	0	1
	609	28C	Enterococcus	BB24	LB	100000000	N	730000	43000	0.0589041	0.022	3
	610	28D	Enterococcus	BB24	LB	100000000	N	480000	13000	0.0270833	0.092	2
	611	28E	Enterococcus	BB24	LB	100000000	N	94000	8300	0.0882979	0.024	1
	612	28F	Enterococcus	BB24	LB	100000000	N	150000	7500	0.05	0.31	0
	613	28G	Enterococcus	BB24	LB	100000000	N	540000	380000	0.703704	0.14	2
	614	28H	Enterococcus	BB24	LB	100000000	N	610000	190000	0.311475	0	2
	615	28I	Enterococcus	BB24	LB	100000000	N	310000	9900	0.0319355	0	4
	616	28J	Enterococcus	BB24	LB	100000000	N	350000	8700	0.0248571	0	2
	617	28K	Enterococcus	BB24	LB	100000000	N	21000	0	0	N/A	1
	618	28L	Enterococcus	BB24	LB	100000000	N	350000	16000	0.0457143	0.019	2
AJ26	619	29A	Enterococcus	BB24	LB	100000000	N	230000	11000	0.0478261	0.45	1
	620	29B	Enterococcus	BB24	LB	100000000	N	67000	0	0	N/A	2
	621	29C	Enterococcus	BB24	LB	100000000	N	37000	0	0	N/A	1
	622	29D	Enterococcus	BB24	LB	100000000	N	290000	22000	0.0758621	0.21	0
	623	29E	Enterococcus	BB24	LB	100000000	N	320000	25000	0.078125	0.17	3
	624	29F	Enterococcus	BB24	LB	100000000	N	750000	41000	0.0546667	0.083	2
	625	29G	Enterococcus	BB24	LB	1000000000	N	1500000	41000	0.0273333	0.24	2
	626	29H	Enterococcus	BB24	LB	1000000000	N	660000	100000	0.151515	0.38	2
	627	29I	Enterococcus	BB24	LB	1000000000	N	40000	8700	0.2175	0.13	0
	628	29J	Enterococcus	BB24	LB	1000000000	N	230000	41000	0.178261	0.41	1
	629	29K	Enterococcus	BB24	LB	1000000000	N	140000	4100	0.0292857	0.05	2
	630	29L	Enterococcus	BB24	LB	1000000000	N	370000	0	0	N/A	2
AJ27	631	30A	Enterococcus	BB24	LB	1000000000	N	88000	3700	0.0420455	0.51	1
	632	30B	Enterococcus	BB24	LB	1000000000	N	79000	5400	0.0683544	0.096	2
	633	30C	Enterococcus	BB24	LB	1000000000	N	410000	39000	0.095122	0.32	3
	634	30D	Enterococcus	BB24	LB	1000000000	N	810000	21000	0.0259259	0.17	3
	635	30E	Enterococcus	BB24	LB	1000000000	N	540000	17000	0.0314815	0.12	1
	636	30F	Enterococcus	BB24	LB	1000000000	N	77000	5000	0.0649351	0.4	0
	637	30G	Enterococcus	BB24	LB	1000000000	N	460000	5100	0.011087	0.077	2
	638	30H	Enterococcus	BB24	LB	1000000000	N	330000	31000	0.0939394	0.62	1
	639	30I	Enterococcus	BB24	LB	1000000000	N	270000	66000	0.244444	0.41	2
	640	30J	Enterococcus	BB24	LB	1000000000	N	25000	340	0.0136	0.044	1
	641	30K	Enterococcus	BB24	LB	1000000000	N	79000	1600	0.0202532	0	0
	642	30L	Enterococcus	BB24	LB	1000000000	N	780000	61000	0.0782051	0.29	4
AJ28	643	31A	Enterococcus	BB24	LB	1000000000	N	380000	31000	0.0815789	0.43	3
	644	31B	Enterococcus	BB24	LB	1000000000	N	17000000	250000	0.0147059	0.35	0
	645	31C	Enterococcus	BB24	LB	1000000000	N	2200000	570000	0.259091	0.54	3
	646	31D	Enterococcus	BB24	LB	1000000000	N	610000	42000	0.0688525	0.078	1
	647	31E	Enterococcus	BB24	LB	1000000000	N	620000	72000	0.116129	0.26	3
	648	31F	Enterococcus	BB24	LB	1000000000	N	58000	8100	0.139655	0.3	3
	649	31G	Enterococcus	BB24	LB	1000000000	N	330000	15000	0.0454545	0.049	0
	650	31H	Enterococcus	BB24	LB	1000000000	N	370000	28000	0.0756757	0.25	2
	651	31I	Enterococcus	BB24	LB	1000000000	N	390000	41000	0.105128	0.3	2
	652	31J	Enterococcus	BB24	LB	1000000000	N	15000	0	0	N/A	1
	653	31K	Enterococcus	BB24	LB	1000000000	N	710000	89000	0.125352	0.22	2
	654	31L	Enterococcus	BB24	LB	1000000000	N	68000	7400	0.108824	0.29	2
AJ29	655	32A	Enterococcus	BB24	LB	10000000000	N	170000	21000	0.123529	0.18	2
	656	32B	Enterococcus	BB24	LB	10000000000	N	350000	43000	0.122857	0.19	1
	657	32C	Enterococcus	BB24	LB	10000000000	N	780000	92000	0.117949	0.23	2
	658	32D	Enterococcus	BB24	LB	10000000000	N	23000	2100	0.0913043	0.119	1
	659	32E	Enterococcus	BB24	LB	10000000000	N	1700000	99000	0.0582353	0.76	4
	660	32F	Enterococcus	BB24	LB	10000000000	N	530000	33000	0.0622642	0.26	2
	661	32G	Enterococcus	BB24	LB	10000000000	N	670000	65000	0.0970149	0.39	3
	662	32H	Enterococcus	BB24	LB	10000000000	N	460000	1700	0.00369565	0.041	0
	663	32I	Enterococcus	BB24	LB	10000000000	N	280000	63000	0.225	0.21	2
	664	32J	Enterococcus	BB24	LB	10000000000	N	920000	150000	0.163043	0.19	2
	665	32K	Enterococcus	BB24	LB	10000000000	N	28000	1700	0.0607143	0.39	2
	666	32L	Enterococcus	BB24	LB	10000000000	N	780000	95000	0.121795	0.29	2
	667	32M	Enterococcus	BB24	LB	10000000000	N	840000	110000	0.130952	0.27	2
AJ30	668	33A	Enterococcus	BB24	LB	10000000000	N	340000	81000	0.238235	0.19	2
	669	33B	Enterococcus	BB24	LB	10000000000	N	99000	44000	0.444444	0.61	3
	671	33C	Enterococcus	BB24	LB	10000000000	N	79000	34000	0.43038	0.38	3
	672	33D	Enterococcus	BB24	LB	10000000000	N	590000	18000	0.0305085	0.22	2
	673	33E	Enterococcus	BB24	LB	10000000000	N	57000	9200	0.161404	0.25	3
	674	33F	Enterococcus	BB24	LB	10000000000	N	630000	11000	0.0174603	0.05	0
	675	33G	Enterococcus	BB24	LB	10000000000	N	310000	75000	0.241935	0.39	2
	675	33H	Enterococcus	BB24	LB	10000000000	N	14000	0	0	N/A	1
	676	33I	Enterococcus	BB24	LB	10000000000	N	480000	82000	0.170833	0.29	2
	677	33J	Enterococcus	BB24	LB	10000000000	N	220000	23000	0.104545	0.14	1
	678	33K	Enterococcus	BB24	LB	10000000000	N	530000	7700	0.0145283	0.068	1
	679	33L	Enterococcus	BB24	LB	10000000000	N	58000	28000	0.482759	0.17	1
	680	33M	Enterococcus	BB24	LB	10000000000	N	180000	36000	0.2	0.26	2
PD9	681	34A	Enterococcus	BB70	LB	100000000	N	37000	17000	0.459459	1	3
	682	34B	Enterococcus	BB70	LB	100000000	N	570000	64000	0.112281	1	2
	683	34C	Enterococcus	BB70	LB	100000000	N	630000	4500	0.00714286	1	0
	684	34D	Enterococcus	BB70	LB	100000000	N	12000	4300	0.358333	1	3
	685	34E	Enterococcus	BB70	LB	100000000	N	2700000	360000	0.133333	1	2
	686	34F	Enterococcus	BB70	LB	100000000	N	490000	21000	0.0428571	1	1
	687	34G	Enterococcus	BB70	LB	100000000	N	620000	33000	0.0532258	0.98	1
	688	34H	Enterococcus	BB70	LB	100000000	N	13000	0	0	N/A	1
	689	34I	Enterococcus	BB70	LB	100000000	N	260000	17000	0.0653846	1	2
	690	34J	Enterococcus	BB70	LB	100000000	N	480000	78000	0.1625	1	3
	691	34K	Enterococcus	BB70	LB	100000000	N	330000	81000	0.245455	1	3
	692	34L	Enterococcus	BB70	LB	100000000	N	71000	11000	0.15493	1	2
	693	35A	Enterococcus	BB70	LB	100000000	N	3000000	1200000	0.4	0.98	3
	694	35B	Enterococcus	BB70	LB	100000000	N	210000	83000	0.395238	1	3
	695	35C	Enterococcus	BB70	LB	100000000	N	690000	17000	0.0246377	1	1
	696	35D	Enterococcus	BB70	LB	100000000	N	18000	140	0.00777778	1	1
	697	35E	Enterococcus	BB70	LB	100000000	N	290000	17000	0.0586207	1	2
	698	35F	Enterococcus	BB70	LB	100000000	N	1800000	360000	0.2	1	3
	699	35G	Enterococcus	BB70	LB	100000000	N	70000	28000	0.4	1	3
	700	35H	Enterococcus	BB70	LB	100000000	N	280000	1200	0.00428571	1	1
	701	35I	Enterococcus	BB70	LB	100000000	N	500000	41000	0.082	1	1
	702	35J	Enterococcus	BB70	LB	100000000	N	61000	27000	0.442623	1	3
	703	35K	Enterococcus	BB70	LB	100000000	N	8100	1200	0.148148	1	2
	704	36A	Enterococcus	BB70	LB	100000000	N	490000	56000	0.114286	1	3
	705	36B	Enterococcus	BB70	LB	100000000	N	350000	71000	0.202857	1	3
	706	36C	Enterococcus	BB70	LB	100000000	N	2100000	180000	0.0857143	1	2
	707	36D	Enterococcus	BB70	LB	100000000	N	150000	27000	0.18	1	3
	708	36E	Enterococcus	BB70	LB	100000000	N	650000	98000	0.150769	1	2
	709	36F	Enterococcus	BB70	LB	100000000	N	90000	7800	0.0866667	1	2
	710	36G	Enterococcus	BB70	LB	100000000	N	920000	97000	0.105435	1	2
	711	36H	Enterococcus	BB70	LB	100000000	N	210000	68000	0.32381	1	3
	712	36I	Enterococcus	BB70	LB	100000000	N	370000	170000	0.459459	1	3
	713	36J	Enterococcus	BB70	LB	100000000	N	14000	670	0.0478571	1	0
	714	36K	Enterococcus	BB70	LB	100000000	N	44000	1100	0.025	1	0
