# Supplementary material for: Effects of artificially introduced Enterococcus faecalis strains in experimental necrotizing enterocolitis
Source: PLoS One. 2019 Nov 1;14(11):e0216762. doi: 10.1371/journal.pone.0216762 (PMC6824573; doi:10.1371/journal.pone.0216762)
Supplement: S4 Data File — (XLSX) [file pone.0216762.s005.xlsx]

## Sheet: Sheet1
Inoculum	BB70	224	BB24	Other input strains		Maternal strains		Animal ID
21 strains	0.16	0	0	0		0.84		G1-1
	0.08	0	0	0		0.92		G1-2
	0.12	0	0.04	0		0.84		G1-3
	0.05	0.02	0	0		0.93		G1-4
	0.6	0.08	0.02	0		0.3		G2-1
	0.2	0	0.1	0		0.7		G2-2
	0.32	0.18	0	0		0.5		G2-3
	0.54	0.1	0	0		0.36		G2-4
	0.16	0.58	0	0		0.26		G3-1
	0.34	0.08	0.07	0		0.51		G3-2
	0.41	0.01	0.02	0		0.56		G3-3
	0.34	0.03	0.06	0		0.57		G3-4
	0.08	0.08	0.38	0		0.44		G4-1
	0.08	0.08	0.18	0		0.66		G4-2
	0.24	0.1	0.16	0		0.5		G4-3
	1	0	0	0		0		G4-4
	0.32	0.09	0.11	0		0.48		G4-5
	0.3	0.03	0.09	0		0.58		G4-6
Average	30±5.6%	8±3.2	7±2.4
18 strains*				0		1		A1-1
				0		1		A1-2
				0		1		A1-3
				0		1		A1-4
				0		1		A1-5
				0		1		A1-6
				0		1		A1-7
				0		1		A1-8
				0		1		A1-9
				0		1		A1-10
				0		1		A1-11
				0		1		A1-12
				0		1		A2-1
				0		1		A2-2
				0		1		A2-3
				0		1		A2-4
				0		1		A2-5
				0		1		A2-6
*With the exception of BB70, 224, and BB24
